# Supplementary material for: First-in-human trial of blood–brain barrier opening in amyotrophic lateral sclerosis using MR-guided focused ultrasound
Source: Nat Commun. 2019 Sep 26;10:4373. doi: 10.1038/s41467-019-12426-9 (PMC6763482; doi:10.1038/s41467-019-12426-9)
Supplement: Supplementary file 4 — Source Data [file 41467_2019_12426_MOESM4_ESM.xlsx]

## Sheet: Demographics
Anonymized Age distribution (years)
	70
	56
	59
	63
Median	61
Individual Patient Data:
	Disease duration (years)	Site of ALS onset*	MRC sum score: Arms**	MRC sum score: Legs**	SVC§	ALSFRS-R score	Modified Ashworth score¹	MoCA score	Pre-existing conditions	ALS specific treatment
						(total 48)		(total 30)
Subject 1	4.2	Lower extremity	52	19	0.83	32	0	26	HTN, IBS, GERD, chronic pain, osteoporosis, anxiety	-
Subject 2	4.3	Upper extremity	22	47	0.57	30	0	30	HTN, migraine, childhood asthma	Riluzole
Subject 3	4.5	Upper extremity	27	60	0.8	35	0	27	HTN, psoriasis	Riluzole and Edaravone
Subject 4	4.1	Lower extremity	56	16	0.69	33	0	25	Chronic pain	-
* defined as first reported weakness. ** Medical Research Council (MRC) manual muscle strength rating for bilateral shoulder extensors, elbow flexors, elbow extensors, finger extensors, thumb flexor at the interphalangeal joint, abductor of the index finger and thumb abductors, hip flexors, hip abductors, knee extensors, knee flexors, ankle dorsiflexors and plantar flexors. Normal MRC sum score i…

## Sheet: Sonication time
Subject	Total time	Pre- and post-MRgFUS scan (hh:mm)	Pre- and post-MRgFUS scan (minutes)	MRgFUS duration (hh:mm)	MRgFUS duration (minutes)
1	03:36:00	02:27:00	147	01:09:00	69
2	02:13:00	01:30:00	90	00:43:00	43
3	04:57:00	02:04:00	124	02:53:00	173
4	02:47:00	01:45:00	105	01:02:00	62
		Median:	114.5		65.5

## Sheet: MRgFUS Parameters
	Total volume of target (mm3)	Sonication power range (Watts)	Total number of 90-second sonications	Power (Watts) - Sonication 1	Power (Watts) - Sonication 2	Power (Watts) - Sonication 3	Power (Watts) - Sonication 4
Subject 1	350	6–10	3	6	8	10
Subject 2	350	4–8	2	8	4
Subject 3	350	8–10	4	8	10	10	10
Subject 4	350	4–7	3	7	5	4
For reference, 5 W of sonication power delivered by the clinical system at 220 kHz through an ex vivo human skull translated to 500 kPa measured by hydrophone at the center of the skull1.

## Sheet: Medications during MRgFUS
	Intravenous Medication	Total Dose	Indication
Subject 1
	Midazolam	1.5 mg	Anti-anxiety
	Fentanyl	100 mcg	Headache/pin pain prophylaxis
Subject 2
	Odansetron	4 mg	Nausea prophylaxis
	Fentanyl	60 mcg	Pain prophylaxis
	Ketamine	15 mg	Sedation
Subject 3
	Lorazepam	0.1 mg	Anti-anxiety
	Fentanyl	20 mcg	Headache/Pain
Subject 4
	Midazolam	0.5 mg	Anti-anxiety
	Hydromorphone	0.3 mg	Pain at the pin site

## Sheet: Adverse Events
Adverse Event	Severity	N
Intraprocedural events
Headache	Moderate	3
Vagal response	Moderate	1
Scalp pain, edema, or bruising attributable to placement of the stereotactic frame	Mild	2
Musculoskeletal pain	Mild to moderate	2
Scalp petechial rash	Mild	1
Transient FLAIR hyperintensity in sonicated brain tissue (Supplementary Figure 2)	Mild	1

## Sheet: Figure 4
Subject	Intensity Ratio
	Baseline	Immediate	Day 1	Day 7	Day 30
1	1.08	1.16	1.08	1.07	1.05
2	0.98	1.14	1.11	1.03	1.05
3	1.02	1.2	1.06	0.97	0.96
4	1.07	1.23	1.02	1.01	0.96

## Sheet: Clinical Measures
		Post-MRgFUS motor cortex BBB opening
	Baseline	Immediate	Day 1	Day 7	Day 30	Day 60§
Subject 1
MRC sum score*
Left leg**	11	10	11	12	13
Other limbs	60	59	60	60	60
ALSFRS-R total score	32				30	30
MoCA	26				27
Modified Ashworth	0				0
Subject 2
MRC sum score
Left arm**	8	12	8	10	11
Other limbs	46	55	46	46	46
ALSFRS-R total score	29				29	29
MoCA	30				30
Modified Ashworth	0				0
Subject 3
MRC sum score
Left arm**	12	12	13	12	12
Other limbs	75	75	75	75	75
ALSFRS-R total score	32				32	32
MoCA	27				28
Modified Ashworth	0				0
Subject 4
MRC sum score
Left Leg**	6	6	6	6	6
Other limbs	66	66	66	64	66
ALSFRS-R total score	30				30	30
MoCA	25				25
Modified Ashworth	0				0
* Medical Research Council (MRC) manual muscle strength rating for left-sided shoulder extensors, elbow flexors, elbow extensors, finger extensors, thumb flexor at the interphalangeal joint, abductor of the index finger and thumb abductors, hip flexors, hip abductors, knee extensors, knee flexors, ankle dorsiflexors and plantar flexors. Normal MRC sum score is 35 for each arm and 30 for each leg.…

## Sheet: MRC
	PATIENT 1					PATIENT 2					PATIENT 3					PATIENT 4
	R	L	TOTAL OTHER LIMBS	TOTAL R	TOTAL L	R	L	TOTAL other limbs	TOTAL R	TOTAL L	R	L	TOTAL other limbs	TOTAL R	TOTAL L	R	L	TOTAL other limbs	TOTAL R	TOTAL L
Delt	4	4				3	3				2	2				4	4
Bicep	4	4				3	3				3	3				4	4
Tricep	4	4				2	2				4	4				4	4
Finger extensor	4	4				0	0				3	2				4	4
FPL	4	4				0	0				1	1				4	4
FDI	3	4				0	0				1	0				4	4
APB	2	3		25	27	0	0		8	8	1	0		15	12	4	4		28	28
HF	1	2				3	2				5	5				1	0
HA	3	3				3	3				5	5				2	2
KE	2	3				4	4				5	5				3	2
KF	0	0				3	3				5	5				1	1
AD	0	0				2	3				5	5				0	0
Plantar	2	3	60	8	11	4	4	46	19	19	5	5	75	30	30	3	1	66	10	6
Day 0
Delt	4	4				3	3				2	2				4	4
Bicep	4	4				3	4				3	3				4	4
Tricep	4	4				3	3				4	4				4	4
Finger extensor	4	4				2	2				3	2				4	4
FPL	4	4				0	0				1	1				4	4
FDI	3	4				0	0				1	0				4	4
APB	2	3		25	27	0	0		11	12	1	0		15	12	4	4		28	28
HF	1	2				4	3				5	5				1	0
HA	2	2				4	4				5	5				2	2
KE	2	3				3	4				5	5				3	2
KF	0	0				4	4				5	5				1	1
AD	0	0				3	3				5	5				0	0
Plantar	2	3	59	7	10	4	4	55	22	22	5	5	75	30	30	3	1	66	10	6
Day 1
Delt	4	4				3	3				2	2				4	4
Bicep	4	4				3	3				3	3				4	4
Tricep	4	4				2	2				4	4				4	4
Finger extensor	4	4				0	0				3	2				4	4
FPL	4	4				0	0				1	1				4	4
FDI	3	4				0	0				1	1				4	4
APB	2	3		25	27	0	0		8	8	1	0		15	13	4	4		28	28
HF	1	2				3	2				5	5				1	0
HA	3	3				3	3				5	5				2	2
KE	2	3				4	4				5	5				3	2
KF	0	0				3	3				5	5				1	1
AD	0	0				2	3				5	5				0	0
Plantar	2	3	60	8	11	4	4	46	19	19	5	5	75	30	30	3	1	66	10	6
Day 7
Delt	4	4				3	3				2	2				4	4
Bicep	4	4				3	3				3	3				4	4
Tricep	4	4				3	3				4	4				4	4
Finger extensor	4	4				1	1				3	2				4	4
FPL	4	4				0	0				1	1				4	4
FDI	3	4				0	0				1	0				4	4
APB	2	3		25	27	0	0		10	10	1	0		15	12	4	4		28	28
HF	1	2				4	3				5	5				1	0
HA	3	3				3	3				5	5				2	2
KE	2	4				4	4				5	5				2	2
KF	0	0				4	4				5	5				1	1
AD	0	0				2	3				5	5				0	0
Plantar	2	3	60	8	12	4	4	46	21	21	5	5	75	30	30	2	1	64	8	6
Day 30
Delt	4	4				3	3				2	2				4	4
Bicep	4	4				4	4				3	3				4	4
Tricep	4	4				4	4				4	4				4	4
Finger extensor	4	4				0	0				3	2				4	4
FPL	4	4				0	0				1	1				4	4
FDI	3	4				0	0				1	0				4	4
APB	2	3		25	27	0	0		11	11	1	0		15	12	4	4		28	28
HF	0	2				2	2				5	5				1	0
HA	3	3				3	3				5	5				2	2
KE	2	3				4	4				5	5				3	2
KF	1	1				4	4				5	5				1	1
AD	0	1				3	3				5	5				0	0
Plantar	2	3	60	8	13	4	4	46	20	20	5	5	75	30	30	3	1	66	10	6
LEGEND:
Muscle/Muscle group
Delt	Deltoid
Bicep	Biceps
Tricep	Triceps
Finger extensor	Finger extensors
FPL	Flexor pollicis longus
FDI	First dorsal interosseous
APB	Abductor pollicis brevis
HF	Hip flexors
HA	Hip abductors
KE	Knee extensors
KF	Knee flexors
AD	Ankle dorsiflexors
Plantar	Ankle plantar flexors

## Sheet: ALSFRS-R
Subject		Total Score	Item 1	Item 2	Item 3	Item 4	Item 5a	Item 5b	Item 6	Item 7	Item 8	Item 9	Item 10	Item 11	Item 12
1	Baseline	32	4	4	4	2	2	NA	2	1	1	0	4	4	4
1	30 days	30	4	4	4	2	1	NA	1	1	1	0	4	4	4
1	60 days	30	4	4	4	2	1	NA	1	1	1	0	4	4	4
2	Baseline	29	4	4	4	2	1	NA	1	1	2	0	3	3	4
2	30 days	29	4	4	4	0	1	NA	1	2	1	0	4	4	4
2	60 days	29	3	4	4	2	1	NA	1	1	1	0	4	4	4
3	Baseline	32	3	3	2	2	1	NA	2	3	3	1	4	4	4
3	30 days	32	3	3	2	3	1	NA	2	2	3	1	4	4	4
3	60 days	32	3	3	2	2	1	NA	2	3	3	1	4	4	4
4	Baseline	30	3	4	4	3	3	NA	1	0	0	0	4	4	4
4	30 days	30	3	4	4	3	3	NA	1	0	0	0	4	4	4
4	60 days	30	3	4	4	3	3	NA	1	0	0	0	4	4	4

## Sheet: Supplementary Figure 3
Timepoint	Cortical volume (mm^3)
	Right Primary Motor Cortex				Left Primary Motor Cortex
	Subject 1	Subject 2	Subject 3	Subject 4	Subject 1	Subject 2	Subject 3	Subject 4
Baseline	12327	12221	14680	11074	12088	12755	13120	11668
Day 1	12988	12523	14490	11281	12430	12964	13188	11809
Day 7	12157	12352	14571	11067	11914	12630	13134	11401
Day 30	12277	11975	14255	10728	12051	12747	12711	11354
